# Supplementary material for: Cross-Sectional Survey on the Current Role of Clinical Pharmacists among Antimicrobial Stewardship Programmes in Catalonia: Much Ado about Nothing
Source: Antibiotics (Basel). 2023 Apr 6;12(4):717. doi: 10.3390/antibiotics12040717 (PMC10135239; doi:10.3390/antibiotics12040717)
Supplement: Supplementary file 1 [file antibiotics-12-00717-s001.zip]

Archive with 1 entries (1 files):
- antibiotics-2319442-supplementary.pdf
